# Supplementary material for: A novel proteomics approach to epigenetic profiling of circulating nucleosomes
Source: Sci Rep. 2021 Mar 31;11:7256. doi: 10.1038/s41598-021-86630-3 (PMC8012598; doi:10.1038/s41598-021-86630-3)
Supplement: Supplementary file 1 — Supplementary Information 1. [file 41598_2021_86630_MOESM1_ESM.xlsx]

## Sheet: Sheet1
Supplementary Table 1: Proteoforms detected in plasma samples and on immunoprecipitated materials.
Protein_Peptide	Anti-H3.1-IP (replicat 1)	Anti-H3.1-IP (replicat 2)	Plasma (replicat 1)	Plasma (replicat 2)
H3_K18Ac_K23Ac	209142576	188047808	464737	400732
H3_K18Ac_K23	5348330	5144554	NA	NA
H3_K18_K23Ac	337750	499427	NA	NA
H3_K18_K23	773455	890752	NA	NA
H3_K4_Ac	1140861	1206810	697136	376013
H3_K4_Me1	NA	NA	NA	NA
H3_K4_Me2	6510291	6184892	NA	NA
H3_K4_Me3	NA	NA	NA	NA
H3_K4	53637524	47997112	NA	NA
H3_K56_Ac	5084090	5752554	NA	NA
H3_K56_Me1	610101	936612	NA	NA
H3_K56_Me2	NA	NA	NA	NA
H3_K56_Me3	NA	NA	NA	NA
H3_K56	1789626240	1876773376	NA	NA
H3_K79_Ac	4685064	3995377	NA	NA
H3_K79_Me1	257669680	230340800	NA	NA
H3_K79_Me2	17330928	22936120	NA	NA
H3_K79_Me3	12316275	11397152	NA	NA
H3_K79	1961661312	1687433856	25832236	28845868
H3_K9Ac_K14Ac	85285344	86672096	NA	NA
H3_K9Ac_K14	176060	436603	15892334	4987632
H3_K9Me1_K14	2505266	2869761	3846668	4870015
H3_K9Me2_K14	2807778	4357930	NA	NA
H3_K9Me3_K14	12565422	19180438	10047065	5404415
H3_K9Me1_K14_Ac	3325466	2825452	NA	NA
H3_K9_K14Ac	176033	436603	NA	NA
H3_K9_K14	5835117	1420736	349522	1805473
H4_4..17_3Ac	267343120	231029248	45884036	34623564
H4_4..17_2Ac	13312998	12249076	NA	NA
H4_4..17_1Ac_2	NA	NA	NA	NA
H4_4-17_4Ac	91442680	90047000	54986552	35199644
H4_4..17	NA	NA	NA	NA
H4_47..56	6700891136	8103764992	179141184	121538384
H4_K20_Me1	433811552	369983296	150479008	169965216
H4_K20_Me2	2566777600	2999059456	NA	NA
H4_K20_Me3	NA	NA	NA	NA
H4_K20	13938031	16370853	NA	NA
H2A_AGLQFPVGR	5979716608	6292143104	NA	NA
H2A_EYLTAEILELAGNAAR	854699	1021405	NA	NA
H2A_HLQLAIR	631295936	635613440	7216921	15685348
H2A_HLQLAIRNDEELNKLLGR	88286571	65256484	NA	NA
H2A_KGNYSER	101309360	73044560	NA	NA
H2A_NDEELNKLLGR	6581144	7610307	NA	NA
H2B_AM[ox]GIM[ox]NSFVNDIFER	243673296	200886800	NA	NA
H2B_AM[ox]GIMNSFVNDIFER	313297088	287651104	NA	NA
H2B_AMGIM[ox]NSFVNDIFER	132072832	142538288	NA	NA
H2B_AMGIMNSFVNDIFER	205873952	206076400	NA	NA
H2B_EIQTAVR	999951872	850431616	5790533	7571827
H2B_GIMNSFVNDIFER	102811	204978	NA	NA
H2B_IAGEASR	334332480	300113312	10222196	NA
H2B_LAHYNKR	9044642	7856712	27865	NA
H2B_QVHPDTGISSKAM[ox]GIM[ox]NSFVNDIFER	5454551	4187767	NA	NA
H2B_STITSR	428438912	385692352	170881	NA
H2B_VLKQVHPDTGISSKAM[ox]GIM[ox]NSFVNDIFER	5608483	4450106	NA	NA
CO3_SPMYSIITPNILR	1000469	907778	291435424	326200240
CO3_EFKSEKGR	394356	564299	13487721	26545466
CO3_ISLPESLKR	NA	NA	606616424	627192288
CO3_IPIEDGSGEVVLSR	1716807	1917388	11601075800	10823850914
CO3_KVLLDGVQNPR	911042	605283	886314786	941957167
CO3_AEDLVGKSLYVSATVILHSGSDMVQAER	NA	NA	199645063	203716512
CO3_VPVAVQGEDTVQSLTQGDGVAKLSINTHPSQKPLSITVR	NA	NA	430660970	514228330
CO3_TKKQELSEAEQATR	2669836	2316922	3109864896	3164201648
CO3_TMQALPYSTVGNSNNYLHLSVLR	816693	738701	14296229	20118418
CO3_EPGQDLVVLPLSITTDFIPSFR	NA	NA	54420694	60534594
CO3_QPVPGQQMTLKIEGDHGAR	NA	NA	54675707	60625961
CO3_AELQC[+57]PQPAAR	NA	NA	14512350	25151434
CO3_SVQLTEKR	11868040	11878936	3992591264	4625094784
CO3_MDKVGKYPKELR	214826	552515	24908722	28580200
CO3_KC[+57]C[+57]EDGMR	64339	55308	85236040	78881872
CO3_FISLGEAc[+57]KKVFLDC[+57]C[+57]NYITELR	NA	NA	105522804	82298952
CO3_ASHLGLAR	5055035	5314885	10394711040	10872723456
CO3_SNLDEDIIAEENIVSR	1911806	2130659	2731096448	3130827328
CO3_NEQVEIR	1995280	1747607	11973779	10406342
CO3_VELLHNPAFC[+57]SLATTKR	NA	NA	8039892	5908037
CO3_KSLKVVPEGIR	NA	NA	18323300	12512462
CO3_TLDPER	2904333	2471152	4575180152	4656481248
CO3_EGVQKEDIPPADLSDQVPDTESETR	50492645	48045581	4328163382	4947616724
CO3_ILLQGTPVAQMTEDAVDAER	60040272	50381621	8830525760	9047145792
CO3_QGALELIKKGYTQQLAFR	NA	NA	92931396	72872936
CO3_WLNEQR	2430745	2385001	64273728	79400800
CO3_IHWESASLLR	NA	NA	2153834624	2030902464
CO3_YISKYELDKAFSDR	7215403	5369927	121525783	125318188
CO3_C[+57]AEENC[+57]FIQKSDDKVTLEER	NA	NA	218220168	194651347
CO3_LDKAc[+57]EPGVDYVYKTR	NA	NA	55364368	368333520
CO3_LVKVQLSNDFDEYIMAIEQTIKSGSDEVQVGQQR	NA	NA	832311571	1052172150
CO3_TFISPIKC[+57]R	NA	NA	24027468	33357597
FIBA_EGDFLAEGGGVR	866797	816447	33132948900	35400623032
FIBA_HQSAc[+57]KDSDWPFC[+57]SDEDWNYKC[+57]PSGC[+57]R	NA	NA	2247754048	2593850976
FIBA_MKGLIDEVNQDFTNR	4569015	4320044	11272933248	10720474880
FIBA_GDFSSANNR	2038065	1554377	1113127296	1319642496
FIBA_VSEDLR	2389600	2261650	6614673652	6537417366
FIBA_IEVLKR	4455594	5772809	103915136	128604032
FIBA_AQLVDMKR	3843547	4265937	402539056	538284704
FIBA_ALAREVDLKDYEDQQKQLEQVIAKDLLPSR	2569630	5814280	5192528096	5284526400
FIBA_MeLERPGGNEITR	4772489	5206221	6116390976	10607233792
FIBA_GGSTSYGTGSETESPR	10393438	10280221	9838046208	11140022272
FIBA_NPSSAGSWNSGSSGPGSTGNR	NA	NA	1215365760	803254656
FIBA_EYHTEKLVTSKGDKELR	19107124	18836560	1039254704	1614788680
FIBA_TGKEKVTSGSTTTTR	82970	115862	211202136	223149008
FIBA_HPDEAAFFDTASTGKTFPGFFSPMLGEFVSETESR	NA	NA	5896428302	6334654088
FIBA_GSESGIFTNTKESSSHHPGIAEFPSR	33589446	35298506	10988582440	13077075288
FIBA_GDSTFESKSYKMADEAGSEADHEGTHSTKR	NA	NA	2272770030	4711415796
ALBU_SEVAHR	104095765	57677674	32752580408	52593052376
ALBU_DAHK[+14]SEVAHR	NA	NA	5504111	3443034
ALBU_DAHK[+42]SEVAHR	326337	476606	113715408	109127904
ALBU_ETYGEMADC[+57]C[+57]AKQEPER	NA	NA	2315698272	2661793440
ALBU_NEC[+57]FLQHKDDNPNLPR	60755008	57501691	2.93E+11	1.88E+11
ALBU_NECFLQHKDDNPNLPR	80989197	45732657	87091791	60436137
ALBU_NEC[+57]FLQHK[+42]DDNPNLPR	NA	NA	288178227	249803161
ALBU_LVRPEVDVMC[+57]TAFHDNEETFLKKYLYEIAR	NA	NA	83925096474	80482021508
ALBU_LVR[+28]PEVDVMC[+57]TAFHDNEETFLKKYLYEIAR	NA	NA	63913933	106115369
ALBU_HPYFYAPELLFFAKR	391544112	329643160	1.80E+11	2.00E+11
ALBU_YKAAFTEC[+57]C[+57]QAADKAAc[+57]LLPKLDELR	NA	NA	295290262	274182124
ALBU_DEGKASSAKQR	899729	597821	51834452	43790840
ALBU_LKC[+57]ASLQKFGER	NA	NA	2117405160	1415305344
ALBU_AFKAWAVAR	NA	NA	9574170240	7673561728
ALBU_FPKAEFAEVSKLVTDLTKVHTECCHGDLLECADDR	NA	NA	442650626	745693436
ALBU_FPKAEFAEVSKLVTDLTKVHTEC[+57]C[+57]HGDLLEC[+57]ADDR	NA	NA	92429209600	1.10E+11
ALBU_HPDYSVVLLLR	221065306	235888776	51144896576	56589373232
ALBU_KVPQVSTPTLVEVSR	134259522	166830673	42398511680	44461373952
ALBU_MPC[+57]AEDYLSVVLNQLC[+57]VLHEK[+42]TPVSDR	NA	NA	332759517	508930198
ALBU_MPC[+57]AEDYLSVVLNQLC[+57]VLHEKTPVSDR	9691018	16161484	4.28E+11	5.25E+11
ALBU_VTKC[+57]C[+57]TESLVNR	19760617	17340899	83468013568	96804691968
ALBU_RPC[+57]FSALEVDETYVPKEFNAETFTFHADIC[+57]TLSEKER	NA	NA	22368390080	19026130080
CO4A_LLLFSPSVVHLGVPLSVGVQLQDVPR	NA	NA	4309528320	4171423616
CO4A_NNVPC[+57]SPKVDFTLSSER	NA	NA	34556754	45737834
CO4A_DFALLSLQVPLKDAKSC[+57]GLHQLLR	NA	NA	44504388	39323029
CO4A_GPEVQLVAHSPWLKDSLSR	595714	251005	279329637	228623176
CO4A_TTNIQGINLLFSSR	NA	NA	52132252	29998464
CO4A_GHLFLQTDQPIYNPGQR	NA	NA	196618440	183414956
CO4A_HLVPGAPFLLQALVR	NA	NA	138879240	185877456
CO4A_VGDTLNLNLR	NA	NA	654656704	620354752
CO4A_C[+57]C[+57]QDGVTR	NA	NA	312858304	344893152
CO4A_VQQPDC[+57]REPFLSC[+57]C[+57]QFAESLR	NA	NA	123525584	158113136
CO4A_EPFLSC[+57]C[+57]QFAESLR	NA	NA	1989032150	2371607682
CO4A_DKGQAGLQR	88224	77846	113061736	125188320
CO4A_ALEILQEEDLIDEDDIPVR	NA	NA	132384608	141717712
CO4A_EELVYELNPLDHR	5923062	5913163	248717528	279213488
CO4A_TLEIPGNSDPNMIPDGDFNSYVR	7406249	7463650	498039048	451658276
CO4A_VTASDPLDTLGSEGALSPGGVASLLR	2200294	2549815	781103424	850611200
CO4A_YLDKTEQWSTLPPETKDHAVDLIQKGYMR	NA	NA	386304955	374935021
CO4A_KADGSYAAWLSR	NA	NA	47137314	41544252
CO4A_QGSFQGGFR	1275673	1811309	147185360	101870856
CO4A_STQDTVIALDALSAYWIASHTTEER	NA	NA	256042296	73627264
CO4A_EAPKVVEEQESR	NA	NA	440243424	772968928
CO4A_VHYTVC[+57]IWR	NA	NA	49930260	52312968
CO4A_ADLEKLTSLSDR	508385	255711	76504998	122516896
CO4A_YVSHFETEGPHVLLYFDSVPTSR	NA	NA	3848224368	4420278432
CO4A_EC[+57]VGFEAVQEVPVGLVQPASATLYDYYNPERR	NA	NA	98490002	114917146
CO4A_LLATLC[+57]SAEVC[+57]QC[+57]AEGKC[+57]PR	NA	NA	520597760	566308520
CO4A_GLQDEDGYR	261861	277282	624815716	849720049
CO4A_AAc[+57]AQLNDFLQEYGTQGC[+57]QV	NA	NA	88576402	125017628
SAA1_FFSFLGEAFDGAR	30232678	35814372	10964488	11022869
SAA1_AYSDMR	2373335	2163547	3875208	3929486
SAA1_EANYIGSDKYFHAR	54027670	55591933	53872864	71326849
SAA1_GNYDAAKR	27110020	28799435	32618785	40800202
SAA1_GPGGVWAAEAISDAR	41036100	37046486	32206032	38273168
SAA1_FFGHGAEDSLADQAANEWGR	90132996	87428732	1001427760	1014773984
SAA1_DPNHFRPAGLPEKY	NA	NA	25745332	31459556
SAA2_GPGGAWAAEVISNAR	6158744	6860551	258666	NA
CLUS_QIKTLIEKTNEER	290976068	253461092	18446081	12899129
CLUS_SGSGLVGR	73508512	67705504	132233560	210205008
CLUS_IDSLLENDR	44586988	38939532	372274912	473566112
CLUS_QQTHMLDVMQDHFSR	190426286	193971332	4162113496	4373244076
CLUS_ASSIIDELFQDR	204553920	182785136	1510384640	1776650496
CLUS_EPQDTYHYLPFSLPHR	207384084	206652395	15948419336	11924204916
CLUS_EILSVDCSTNNPSQAKLR	6725517	6229871	6751257	10040102
CLUS_EILSVDC[+57]STNNPSQAKLR	5347504	3607979	98172508	96932392
CLUS_ELDESLQVAER	114894370	127213910	121116917	100154106
CLUS_VTTVASHTSDSDVPSGVTEVVVKLFDSDPITVTVPVEVSR	1347297	2944215	450232152	506543150
CLUS_KNPKFMeTVAEKALQEYR	276835432	237778490	310121245	321826732
