# Supplementary material for: A novel proteomics approach to epigenetic profiling of circulating nucleosomes
Source: Sci Rep. 2021 Mar 31;11:7256. doi: 10.1038/s41598-021-86630-3 (PMC8012598; doi:10.1038/s41598-021-86630-3)
Supplement: Supplementary file 2 — Supplementary Information 2. [file 41598_2021_86630_MOESM2_ESM.xlsx]

## Sheet: Sheet1
Supplementary Table 2: Histone proteoforms detected in plasma samples.
Modifications	CRC Plasma (n of samples analysed)	Normal Plasma (n of samples analysed)	Mean (log2 Intensity) CRC Plasma	Mean (log2 Intensity) Normal Plasma	P-value
H2A1_AGLQFPVGR	8	8	30.1759	25.9072	0.00479512
H2A1_GKQGGKAR	9	9	30.1436	26.2654	0.00315453
H2A1_R3_cit	9	8	30.382	28.3494	0.0117067
H3.1_K27_K36	8	8	24.1355	23.9216	0.77898
H3.1_K27Ac	8	5	21.2056	18.7698	0.00405291
H3.1_K27Me1	9	8	25.9152	25.9236	0.992472
H3.1_K27Me1_K36Me2	9	8	24.1855	23.0307	0.125514
H3.1_K27Me1_K36Me3	9	3	23.8445	26.5428	0.0220572
H3.1_K27Me2	9	9	29.1647	28.1029	0.00237487
H3.1_K27Me2_K36Me1	9	8	25.8896	25.6594	0.657905
H3.1_K27Me2_K36Me2	9	9	26.4157	25.9408	0.224947
H3.1_K27Me3	9	9	27.1557	26.8903	0.540746
H3.1_K27Me3_K36Me1	9	9	30.7471	30.7644	0.95863
H3.1_K27Me3_K36Me2	9	9	25.7792	25.358	0.299492
H3.1_K36Ac	6	3	18.6731	18.9357	0.866379
H3.1_K36Me1	9	9	24.8755	24.6725	0.797544
H3.1_K36Me3	9	9	23.573	23.8157	0.813008
H3.3_K27_K36	9	5	23.6924	21.1268	0.00505156
H3.3_K27_K36Me2	9	9	22.5718	22.2665	0.731409
H3.3_K27Ac	5	4	22.767	20.7366	0.436268
H3.3_K27Me1	7	5	21.5456	22.4472	0.304896
H3.3_K27Me2	9	8	24.231	23.8157	0.594958
H3.3_K27Me3	9	9	23.2253	27.2978	8.90392e-05
H3.3_K36Ac	7	5	29.0806	20.3953	0.000481506
H3.3_K36Me1	3	3	21.3527	21.0693	0.822074
H3.3_K36Me3	9	9	23.9852	25.756	0.22608
H3_K14Ac	9	9	26.5053	25.3771	0.0384997
H3_K18_K23	9	9	31.0972	27.9151	0.0395931
H3_K18Ac	9	7	26.5237	26.1891	0.618505
H3_K18Ac_K23Ac	9	8	25.4442	24.7829	0.0257212
H3_K23Ac	9	7	29.0708	28.2549	0.0279915
H3_K4	9	9	30.5162	28.632	0.00141953
H3_K4Me1	9	9	26.5295	25.7464	0.155789
H3_K56	7	4	28.2351	26.5661	0.0160778
H3_K56Me3	5	3	19.6507	20.0303	0.817441
H3_K79	8	6	29.3364	27.0942	0.0445622
H3_K79Ac	7	6	21.8385	23.449	0.575247
H3_K79Me1	7	5	24.5918	23.391	0.312856
H3_K79Me2	9	6	22.7444	21.6238	0.382456
H3_K9_K14	9	9	27.9881	26.5545	0.0279113
H3_K9Ac	9	9	24.6922	23.7859	0.119188
H3_K9Ac_K14Ac	9	9	20.0151	19.6902	0.648073
H3_K9Me1	9	9	26.6765	25.18	0.00261715
H3_K9Me1_K14Ac	9	9	25.3072	24.6121	0.146565
H3_K9Me2	9	9	28.0373	26.9198	0.00340322
H3_K9Me2_K14Ac	9	9	25.9103	25.8688	0.928092
H3_K9Me3	9	9	27.916	27.0754	0.00446002
H3_K9Me3_K14Ac	9	9	25.1869	25.3233	0.736832
H3_KLPFQR	8	9	29.9622	28.7279	0.427068
H3_YRPGTVALR	9	8	27.4574	26.4799	0.00688792
H4_4..17	8	8	29.8688	28.4353	0.0288503
H4_4..17_1Ac	9	8	28.5665	27.2941	0.0883316
H4_4..17_2Ac	9	5	24.3325	25.1146	0.370192
H4_DNIQGITKPAIR	9	9	29.8228	26.6565	0.0483634
