# Supplementary material for: A novel proteomics approach to epigenetic profiling of circulating nucleosomes
Source: Sci Rep. 2021 Mar 31;11:7256. doi: 10.1038/s41598-021-86630-3 (PMC8012598; doi:10.1038/s41598-021-86630-3)
Supplement: Supplementary file 4 — Supplementary Information 4. [file 41598_2021_86630_MOESM4_ESM.xlsx]

## Sheet: Sheet1
Supplementary Table 4: Histone proteoforms detected in tumor and Normal adjacent tissues.
Modifications	CRC Tissue (n of samples analysed)	NAT (n of samples analysed)	Mean ( log2 Intensity) CRC tissue	Mean ( log2 Intensity) NAT	P-value
H2A1_AGLQFPVGR	9	9	40.6254	38.9199	0.00152647
H2A1_GKQGGKAR	9	9	39.2388	37.6057	0.00312793
H2A1_R3_cit	9	9	37.7356	35.1234	0.001265
H3.1_K27_K36	9	9	36.7967	35.8259	0.178321
H3.1_K27Ac	9	9	31.6008	29.1844	0.0214641
H3.1_K27Me1	9	9	37.5029	36.2689	0.0836124
H3.1_K27Me1_K36Me1	9	9	36.1146	34.7998	0.0893938
H3.1_K27Me1_K36Me2	9	9	37.1913	35.7282	0.0441635
H3.1_K27Me1_K36Me3	9	9	36.1648	34.6414	0.0427541
H3.1_K27Me2	9	9	41.737	38.5681	0.00424844
H3.1_K27Me2_K36Me1	9	9	38.0797	36.6913	0.0458227
H3.1_K27Me2_K36Me2	9	9	38.2444	36.8434	0.0335931
H3.1_K27Me3	9	9	37.3597	35.8311	0.0192152
H3.1_K27Me3_K36Me1	9	9	36.9883	35.635	0.031932
H3.1_K27Me3_K36Me2	9	9	37.2012	35.8193	0.0253776
H3.1_K27Me3_K36Me3	9	9	31.5599	30.0045	0.0301457
H3.1_K36Ac	9	9	27.3895	26.3194	0.140394
H3.1_K36Me1	9	9	36.4092	35.1538	0.0752428
H3.1_K36Me2	9	9	44.1311	42.4491	0.0693746
H3.1_K36Me3	9	9	43.0661	41.4967	0.0878187
H3.3_K27_K36	9	9	33.9068	34.1137	0.615957
H3.3_K27Ac	9	9	31.2977	31.0884	0.717775
H3.3_K27Me1	9	9	33.4431	34.0593	0.126134
H3.3_K27Me1_K36Me1	9	9	34.0552	34.6387	0.183391
H3.3_K27Me1_K36Me2	9	9	35.6937	35.9678	0.438349
H3.3_K27Me1_K36Me3	9	9	34.3224	34.5748	0.518753
H3.3_K27Me2	9	9	35.2623	35.9405	0.108981
H3.3_K27Me2_K36Me1	9	9	35.6246	36.5213	0.0462703
H3.3_K27Me2_K36Me2	9	9	36.4308	37.0379	0.120914
H3.3_K27Me2_K36Me3	9	9	32.7712	33.1076	0.638895
H3.3_K27Me3	9	9	33.8732	34.4115	0.194923
H3.3_K27Me3_K36Me1	9	9	34.2022	35.211	0.0233057
H3.3_K27Me3_K36Me2	9	9	34.319	35.2758	0.010639
H3.3_K27Me3_K36Me3	9	9	29.0217	29.9808	0.0345217
H3.3_K36Ac	9	9	25.9394	26.116	0.747988
H3.3_K36Me1	9	9	32.4568	32.5704	0.762232
H3.3_K36Me2	9	9	33.6348	34.0398	0.270476
H3.3_K36Me3	9	9	32.8315	33.3057	0.227834
H3_K14Ac	9	9	37.1769	37.1503	0.958092
H3_K18_K23	9	9	40.8919	40.7152	0.781799
H3_K18Ac	9	9	36.3242	36.2459	0.888379
H3_K18Ac_K23Ac	9	9	35.6502	35.7191	0.883928
H3_K23Ac	9	9	38.891	38.3013	0.295968
H3_K4	9	9	38.2246	38.0282	0.76585
H3_K4Ac	9	9	28.2466	28.2995	0.94092
H3_K4Me1	9	9	36.1319	36.1929	0.910955
H3_K4Me2	9	9	31.4105	31.1316	0.624552
H3_K4Me3	9	9	29.5888	29.0665	0.388957
H3_K56	9	9	38.3248	37.5763	0.102604
H3_K56Ac	9	9	28.6957	28.2239	0.327923
H3_K56Me1	5	7	20.4494	20.8776	0.591237
H3_K56Me2	8	9	24.6481	21.6688	0.00572046
H3_K56Me3	7	9	22.5996	20.6501	0.101768
H3_K79	9	9	40.9818	38.9234	0.00156779
H3_K79Ac	9	9	29.0095	28.3748	0.26141
H3_K79Me1	8	9	34.3006	35.8627	0.156273
H3_K79Me2	9	9	34.7011	34.6362	0.847278
H3_K79Me3	9	9	24.4316	24.1256	0.642319
H3_K9_K14	9	9	38.1524	37.9911	0.79451
H3_K9Ac	9	9	35.268	35.2922	0.954872
H3_K9Ac_K14Ac	9	9	34.6928	34.5668	0.801659
H3_K9Me1	9	9	37.2904	36.9569	0.563485
H3_K9Me1_K14Ac	9	9	37.1575	37.0697	0.879287
H3_K9Me2	9	9	37.2732	36.7851	0.410335
H3_K9Me2_K14Ac	9	9	36.6262	36.296	0.551052
H3_K9Me3	9	9	37.0195	36.168	0.16629
H3_K9Me3_K14Ac	9	9	36.1376	35.6658	0.39093
H3_KLPFQR	9	9	41.8943	41.4368	0.324242
H3_YRPGTVALR	9	9	38.2226	37.4334	0.111734
H4_4..17	9	9	40.941	39.9455	0.090817
H4_4..17_1Ac	9	9	40.5056	39.4595	0.067494
H4_4..17_2Ac	9	9	38.2883	37.1112	0.0403723
H4_4..17_3Ac	9	9	36.1217	35.0149	0.0326617
H4_4..17_4Ac	9	9	34.4796	33.4832	0.0364482
H4_DNIQGITKPAIR	9	9	40.1156	38.8735	0.0361063
H4_K20	9	9	35.3402	31.88	0.00258633
H4_K20Me1	9	9	36.9074	35.1248	0.0453276
H4_K20Me2	9	9	37.8443	36.389	0.0353747
H4_K20Me3	9	9	32.2112	32.19	0.970291
